# Supplementary material for: Manganese Dioxide Nanoparticles Prepared by Laser Ablation as Materials with Interesting Electronic, Electrochemical, and Disinfecting Properties in Both Colloidal Suspensions and Deposited on Fluorine-Doped Tin Oxide
Source: Nanomaterials (Basel). 2022 Nov 18;12(22):4061. doi: 10.3390/nano12224061 (PMC9698065; doi:10.3390/nano12224061)
Supplement: Supplementary file 1 [file nanomaterials-12-04061-s001.zip]

Archive with 1 entries (1 files):
- nanomaterials-1928601-supplementary.pdf
